# Supplementary material for: The Geometry of Locomotive Behavioral States in C. elegans
Source: PLoS One. 2013 Mar 28;8(3):e59865. doi: 10.1371/journal.pone.0059865 (PMC3610905; doi:10.1371/journal.pone.0059865)
Supplement: Dataset S1 — State probabilities and transition rates. (XLSX) [file pone.0059865.s009.xlsx]

## Sheet: 1201rateData1
experiment
